# Supplementary material for: The Nutritional Geometry of Resource Scarcity: Effects of Lean Seasons and Habitat Disturbance on Nutrient Intakes and Balancing in Wild Sifakas
Source: PLoS One. 2015 Jun 10;10(6):e0128046. doi: 10.1371/journal.pone.0128046 (PMC4464895; doi:10.1371/journal.pone.0128046)
Supplement: S1 Table — (XLSX) [file pone.0128046.s001.xlsx]

## Sheet: Daily Intakes All Groups
S1 Table: Daily foraging and nutrient intake variables for five sifaka groups at Tsinjoarivo, Madagascar (2006-2007).
DATE	SITE	GROUP	INDIV_CODE	AGE_SEX	BODY_MASS_G	FEEDTIME (S)	D_MASS_G	%D_MASS FROM FRUIT/SEED	A_PROT_G	NDF_G	ADF_G	LIGNIN_G	TNC_G	WSC_G	FAT_ADJ_G	ENERGY_KJ
2006-06-16	VATA	VATA2	VATA2_RAD	AD_F	5600	8965	389.722	59.6338	28.0362	122.136	88.2116	54.4184	199.784	85.2492	27.5234	5191.6
2006-06-17	VATA	VATA2	VATA2_PR	AD_M	5375	8422	329.111	59.6596	22.9903	102.757	75.58	46.932	169.649	71.8986	22.9169	4374.49
2006-06-18	VATA	VATA1	VATA1_AF	AD_F	4900	9010	249.255	55.491	18.5244	70.4764	55.8866	34.8258	140.686	96.0088	11.1586	3238.81
2006-06-18	VATA	VATA2	VATA2_BR	IMM	5375	10743	319.442	36.5544	24.0219	104.952	79.4654	48.9997	163.839	66.5252	16.3802	4020.27
2006-06-19	VATA	VATA1	VATA1_PR	IMM	4992.5	6929	208.371	47.5038	11.3122	62.6563	52.7357	34.8874	117.982	72.8346	8.50874	2621
2006-06-19	VATA	VATA2	VATA2_PG	IMM	4462.5	7504	187.212	33.6619	14.131	65.9345	52.658	33.6782	88.9205	32.0394	11.2793	2298.7
2006-06-20	VATA	VATA1	VATA1_PB	IMM	4375	5539	151.015	67.0378	9.21768	37.8279	29.6767	18.8457	92.1857	67.7186	6.61308	2043.32
2006-06-20	VATA	VATA2	VATA2_RAD	AD_F	5600	9029	323.458	50.524	22.4182	118.497	88.561	58.2359	153.289	62.3187	19.9869	3993.58
2006-06-21	VATA	VATA1	VATA1_BP	IMM	4250	11554	278.37	49.675	19.637	92.3714	73.8782	46.0069	142.01	88.6823	13.7959	3449.59
2006-06-21	VATA	VATA1	VATA1_RAD	AD_M	5025	8235	205.573	44.1936	14.8201	81.1853	67.5952	44.5489	93.5432	61.5692	8.13013	2305.32
2006-06-27	MAHA	MAHA2	MAHA2_PR	AD_F	5152.5	11555	189.953	46.2456	11.6525	85.8403	73.5592	46.9637	73.9744	46.1998	8.159	1974.79
2006-06-27	MAHA	MAHA3	MAHA3_AF	AD_F	4800	12293	135.182	13.8561	7.63824	58.1908	51.2582	33.4715	59.6964	36.8185	3.91456	1402.19
2006-06-28	MAHA	MAHA2	MAHA2_TR	AD_M	4950	7993	158.458	17.6747	11.1673	70.0241	63.8453	43.2365	63.9592	40.2293	5.18753	1573.48
2006-06-28	MAHA	MAHA3	MAHA3_PR	AD_M	4675	10311	132.289	39.9035	10.0627	57.6734	49.8078	31.7842	52.7843	28.9978	4.98098	1378.05
2006-06-29	MAHA	MAHA2	MAHA2_TB	IMM	4050	5770	72.5422	8.57335	2.65226	30.999	28.9482	19.9627	34.1957	19.8443	1.34328	739.482
2006-06-29	MAHA	MAHA3	MAHA3_AF	AD_F	4800	10037	126.268	0.701756	6.43022	54.2471	51.0553	35.3771	57.1213	33.7061	2.19583	1239.33
2006-06-30	MAHA	MAHA2	MAHA2_PR	AD_F	5152.5	11022	220.415	32.7566	16.6363	91.0407	78.3322	50.3933	92.9481	58.5888	9.49611	2384.13
2006-06-30	MAHA	MAHA3	MAHA3_PR	AD_M	4675	10064	71.5412	23.9505	3.76713	35.8731	31.1154	19.8502	27.8735	11.2961	0.677653	654.21
2006-07-01	MAHA	MAHA2	MAHA2_TB	IMM	4050	7503	90.4468	25.1863	3.25957	38.1436	34.1133	23.5776	38.3584	22.2468	5.98861	1012.12
2006-07-01	MAHA	MAHA3	MAHA3_AF	AD_F	4800	9944	169.478	18.3982	10.0373	74.0305	66.4367	44.2139	72.566	40.4971	4.69606	1724.8
2006-07-26	VATA	VATA1	VATA1_AF	AD_F	4900	7475	305.58	84.6705	16.4028	64.3879	42.0097	25.3045	195.421	121.326	21.3045	4555.27
2006-07-26	VATA	VATA1	VATA1_RAD	AD_M	5025	8830	218.967	74.2671	12.7275	57.4659	38.6899	22.5552	128.606	73.3919	15.0088	3093.78
2006-07-27	VATA	VATA1	VATA1_AF	AD_F	4900	9062	211.975	45.64	14.3307	57.4687	44.5643	27.5751	123.977	75.0132	10.6026	2816.74
2006-07-27	VATA	VATA1	VATA1_RAD	AD_M	5025	10454	232.924	69.4789	13.7515	55.2103	38.67	22.4375	142.752	87.4489	15.0035	3341.39
2006-07-28	VATA	VATA2	VATA2_PR	AD_M	5375	7314	131.939	63.233	9.03103	51.3473	40.2739	22.7482	58.4748	26.8882	7.39646	1543.74
2006-07-28	VATA	VATA2	VATA2_RAD	AD_F	5600	7628	58.7463	27.4627	3.55272	21.2109	16.2074	9.77389	30.0673	15.3638	2.36519	702.74
2006-07-29	VATA	VATA2	VATA2_PR	AD_M	5375	7531	201.124	65.728	9.71573	68.0124	52.3834	32.7981	101.584	47.1356	14.4977	2622.54
2006-07-29	VATA	VATA2	VATA2_RAD	AD_F	5600	9623	208.521	70.06	12.3757	64.4387	45.9994	27.6705	108.769	50.8235	16.6367	2865.58
2006-07-31	VATA	VATA1	VATA1_BP	IMM	4250	11154	256.595	49.0027	13.5404	91.3606	76.9965	48.596	130.013	72.9768	10.5159	3024.13
2006-07-31	VATA	VATA1	VATA1_RAD	AD_M	5025	9658	282.357	79.5975	14.8659	71.315	48.3145	29.8622	168.88	93.3281	19.3165	4037.51
2006-08-01	VATA	VATA1	VATA1_PR	IMM	4992.5	11216	168.36	49.869	8.42789	36.7634	28.4647	17.7091	112.187	76.8192	6.84572	2354.59
2006-08-01	VATA	VATA2	VATA2_BR	IMM	5375	9355	87.5111	17.0732	4.0378	35.1216	29.9607	19.1901	41.5617	18.7702	3.21387	980.213
2006-08-01	VATA	VATA2	VATA2_PG	IMM	4462.5	7273	69.2374	13.3789	2.65232	29.3893	26.0194	17.346	31.9932	14.0349	2.07233	733.171
2006-08-02	VATA	VATA1	VATA1_PB	IMM	4375	11446	412.927	84.0573	21.2151	74.7502	46.2365	27.0037	280.731	180.574	26.4957	6297.68
2006-08-02	VATA	VATA2	VATA2_PR	AD_M	5375	9385	200.69	73.5456	11.7465	59.8605	41.5896	25.1344	106.195	49.5303	16.379	2793.82
2006-08-02	VATA	VATA2	VATA2_RAD	AD_F	5600	10379	104.444	34.0693	5.5291	37.4888	29.3222	17.9263	52.3783	25.4699	5.38344	1285.33
2006-08-05	MAHA	MAHA2	MAHA2_PR	AD_F	5152.5	15019	161.086	28.8456	13.8662	63.5955	52.0327	32.3204	68.6484	42.1825	8.11188	1825.66
2006-08-05	MAHA	MAHA2	MAHA2_TB	IMM	4050	13804	113.291	20.4937	8.03762	45.3451	37.2244	23.3549	50.0377	26.0202	4.27757	1261.74
2006-08-07	MAHA	MAHA2	MAHA2_PR	AD_F	5152.5	15971	96.2538	10.7002	5.99295	39.1346	33.649	21.6861	43.2411	21.6297	3.96111	1054.65
2006-08-07	MAHA	MAHA2	MAHA2_TR	AD_M	4950	13645	106.139	0	8.96486	42.4745	36.4985	24.1633	47.5728	24.1931	3.63775	1155.28
2006-08-08	MAHA	MAHA2	MAHA2_TR	AD_M	4950	9237	89.6165	14.3784	7.60209	35.1442	29.906	19.1677	39.7368	22.4225	3.43985	998.067
2006-08-08	MAHA	MAHA3	MAHA3_PR	AD_M	4675	14853	152.31	35.5584	13.3009	74.7857	54.9582	25.4682	55.5417	28.3427	4.40129	1552.51
2006-08-09	MAHA	MAHA2	MAHA2_PR	AD_F	5152.5	14783	135.368	16.4192	8.6099	50.4782	43.8061	28.5276	61.5998	35.5024	8.73502	1596.01
2006-08-10	MAHA	MAHA2	MAHA2_TR	AD_M	4950	9673	103.369	21.6956	11.6245	38.421	31.4452	19.61	44.1632	29.3787	5.3974	1192.16
2006-08-10	MAHA	MAHA3	MAHA3_PR	AD_M	4675	11563	171.329	16.9326	14.2907	70.8014	59.9513	38.031	73.8681	42.0378	6.06522	1830.32
2006-08-11	MAHA	MAHA2	MAHA2_TB	IMM	4050	11365	168.345	20.0502	13.1707	66.4228	56.9622	36.7282	75.0509	47.1412	6.49725	1857.34
2006-08-11	MAHA	MAHA3	MAHA3_PR	AD_M	4675	15062	162.13	41.6604	11.9796	86.6229	64.3068	29.5562	54.2854	26.8518	4.37838	1556.7
2006-08-12	MAHA	MAHA2	MAHA2_PR	AD_F	5152.5	12350	158.698	34.5078	9.05974	78.097	60.0093	30.0541	61.0298	33.1056	5.38579	1613.22
2006-08-12	MAHA	MAHA3	MAHA3_PR	AD_M	4675	11091	82.5168	0.491182	7.30973	31.4972	26.6576	17.5599	37.7488	19.1013	2.94781	919.313
2006-08-14	MAHA	MAHA2	MAHA2_TB	IMM	4050	13720	125.023	31.2323	10.0684	49.0897	39.639	24.332	53.8369	30.549	6.31853	1425.03
2006-08-14	MAHA	MAHA2	MAHA2_TR	AD_M	4950	11803	128.346	40.796	11.7893	48.776	39.6742	24.7967	51.6879	31.7901	10.6873	1580.39
2006-08-14	MAHA	MAHA3	MAHA3_PR	AD_M	4675	12952	89.0783	32.6635	9.13201	36.293	28.5935	16.6087	35.641	20.8634	4.42529	1006.33
2006-10-22	MAHA	MAHA2	MAHA2_TR	AD_M	4950	14159	205.18	50.7618	8.38831	84.1989	68.9878	44.1928	63.2737	21.9425	36.2823	2763.28
2006-10-23	MAHA	MAHA2	MAHA2_PR	AD_F	5152.5	18518	208.678	56.5292	15.5007	75.7612	60.3041	33.7369	86.0087	35.602	22.0601	2718.94
2006-10-24	MAHA	MAHA2	MAHA2_TR	AD_M	4950	11335	179.59	49.1207	11.0335	71.8586	58.6607	36.3619	58.3282	19.5149	27.3729	2369.41
2006-10-25	MAHA	MAHA2	MAHA2_PR	AD_F	5152.5	21523	191.529	40.9177	16.1773	70.4278	53.7343	31.4559	90.1267	39.213	8.63666	2279.52
2006-10-26	MAHA	MAHA2	MAHA2_TB	IMM	4050	17077	263.564	62.0843	12.1321	95.5815	74.9765	44.7642	90.4795	30.338	48.0358	3785.16
2006-10-29	VATA	VATA1	VATA1_AF	AD_F	4900	12290	187.124	68.3383	14.4033	62.8887	41.8194	23.2908	96.1116	46.5675	9.23911	2401.79
2006-10-30	VATA	VATA1	VATA1_RAD	AD_M	5025	10624	218.099	84.6389	7.83741	81.2955	60.5132	27.3788	125.229	75.3487	1.30416	2574.87
2006-10-30	VATA	VATA2	VATA2_PR	AD_M	5375	11386	199.688	84.9146	9.71114	67.0694	44.6729	21.9764	111.097	56.5831	7.70331	2570.04
2006-10-31	VATA	VATA1	VATA1_PB	IMM	4375	7952	121.489	76.3594	5.88274	43.2577	31.6803	13.9776	69.6535	40.8401	0.860311	1460.06
2006-10-31	VATA	VATA2	VATA2_PR	AD_M	5375	10653	220.444	75.0908	13.5921	74.2983	50.7068	28.3336	116.381	56.2949	11.0801	2853.11
2006-10-31	VATA	VATA2	VATA2_RAD	AD_F	5600	14710	294.81	83.7315	16.6915	96.4839	64.5161	31.9833	162.572	83.7962	13.2472	3862.79
2006-11-01	VATA	VATA1	VATA1_AF	AD_F	4900	12057	199.077	75.3318	10.5433	67.4823	49.3948	21.6413	116.094	69.2461	2.397	2443.72
2006-11-01	VATA	VATA2	VATA2_RAD	AD_F	5600	16805	302.351	73.2362	16.0659	108.477	80.332	38.9165	166.835	94.2416	5.56939	3656.24
2006-11-02	VATA	VATA1	VATA1_AF	AD_F	4900	12821	177.618	67.6161	10.1373	65.5282	48.98	23.385	97.0311	56.4171	1.99782	2090.27
2006-11-02	VATA	VATA1	VATA1_RAD	AD_M	5025	9183	159.255	81.5746	7.53584	56.4464	40.896	17.116	92.0999	54.7355	1.07378	1924.64
2006-11-02	VATA	VATA2	VATA2_PR	AD_M	5375	15876	342.755	88.6076	18.3876	107.433	72.7722	32.8913	196.829	109.193	14.2004	4548.46
2006-11-03	VATA	VATA2	VATA2_PR	AD_M	5375	11043	424.307	91.7368	24.5465	123.819	80.2901	39.2768	240.654	126.89	26.4913	5910.83
2006-11-06	MAHA	MAHA2	MAHA2_TR	AD_M	4950	13003	122.724	36.5532	10.1358	47.0897	38.7539	23.126	52.8596	20.5987	7.81027	1462.12
2006-11-07	MAHA	MAHA2	MAHA2_PR	AD_F	5152.5	19595	190.404	38.3155	13.5797	65.9116	51.6466	29.2644	97.0407	49.569	8.48133	2346.44
2006-11-07	MAHA	MAHA4	MAHA4_BG	AD_M	5000	15524	115.447	59.8437	8.2193	38.8249	29.342	16.9837	57.3676	25.0377	7.26317	1486.18
2006-11-08	MAHA	MAHA2	MAHA2_TR	AD_M	4950	18508	141.65	64.6437	11.4377	52.2556	40.775	21.034	63.4713	23.8208	8.86584	1757.81
2006-11-08	MAHA	MAHA4	MAHA4_AF	AD_F	5300	18084	429.081	91.3342	29.2416	121.156	77.859	40.6917	224.403	100.368	40.724	6227.31
2006-11-09	MAHA	MAHA2	MAHA2_PR	AD_F	5152.5	17766	414.402	76.2813	30.8397	124.783	85.5347	49.6405	210.154	98.3702	35.1899	5751.68
2006-11-09	MAHA	MAHA2	MAHA2_TB	IMM	4050	14514	212.381	70.3308	9.52925	76.5955	59.8831	34.5182	73.5651	26.9768	38.8606	3069.41
2006-11-09	MAHA	MAHA4	MAHA4_AF	AD_F	5300	22072	237.22	79.1954	18.0494	80.3752	57.6003	28.6417	115.928	52.7361	15.0928	3095.08
2006-11-10	MAHA	MAHA2	MAHA2_TB	IMM	4050	17271	497.787	81.2746	33.3003	143.416	92.309	56.024	264.005	118.811	43.4005	7097.51
2006-11-10	MAHA	MAHA4	MAHA4_SA1	IMM	5000	17546	453.27	90.3759	28.467	135.45	92.6669	51.6469	237.524	109.738	37.3996	6309.98
2006-11-20	VATA	VATA1	VATA1_RAD	AD_M	5025	8411	359.453	88.9908	27.1328	101.137	63.8663	37.9556	187.981	89.2443	34.306	5235.65
2006-11-21	VATA	VATA1	VATA1_AF	AD_F	4900	9367	375.232	89.9958	25.8344	106.047	66.799	39.1696	199.53	92.142	34.1352	5427.97
2006-11-22	VATA	VATA1	VATA1_RAD	AD_M	5025	10991	498.911	88.5133	37.5712	138.907	88.3507	52.0496	256.983	119.67	52.3403	7364.99
2006-11-22	VATA	VATA2	VATA2_PR	AD_M	5375	8837	500.402	88.3767	35.5703	132.029	80.2033	46.4841	273.722	125.195	46.6656	7398.1
2006-11-22	VATA	VATA2	VATA2_RAD	AD_F	5600	12454	618.614	82.4677	44.1495	167.938	105.601	62.2835	337.04	150.923	54.508	8988.81
2006-11-23	VATA	VATA1	VATA1_AF	AD_F	4900	12242	588.49	85.4926	40.9369	157.434	98.5706	59.2248	322.014	155.05	53.8273	8627.05
2006-11-23	VATA	VATA2	VATA2_PG	IMM	4462.5	9320	539.608	83.0469	38.3506	144.227	89.1111	50.5736	295.023	134.251	47.6756	7874.39
2006-11-24	VATA	VATA1	VATA1_PB	IMM	4375	9613	527.586	92.9301	39.6423	134.75	80.7215	46.0939	279.822	131.392	60.4031	8115.84
2006-11-24	VATA	VATA2	VATA2_PR	AD_M	5375	9863	424.016	80.5951	29.7348	118.47	76.1133	45.3319	229.469	101.457	36.5378	6088.34
2006-11-24	VATA	VATA2	VATA2_RAD	AD_F	5600	15229	637.697	89.8912	46.5515	170.594	103.713	60.4293	341.197	156.074	63.9483	9498.03
2006-11-25	VATA	VATA1	VATA1_AF	AD_F	4900	9159	362.573	83.5735	25.6488	112.86	76.2621	45.5824	184.73	91.2199	29.5269	4991.67
2006-11-25	VATA	VATA2	VATA2_RAD	AD_F	5600	13302	766.737	85.9543	54.7864	200.853	122.956	71.5235	422.47	197.27	70.7279	11312
2006-11-29	MAHA	MAHA4	MAHA4_AF	AD_F	5300	20576	587.085	85.4388	43.0205	161.523	100.968	58.4073	313.662	147.79	53.1827	8516.84
2006-11-30	MAHA	MAHA4	MAHA4_BG	AD_M	5000	14815	1393.12	95.883	34.8347	603.381	516.284	379.832	558.237	207.471	107.466	15186.8
2006-12-01	MAHA	MAHA2	MAHA2_PR	AD_F	5152.5	15784	328.935	75.0947	25.254	103.357	70.0997	42.6901	163.343	79.0853	26.7558	4491.7
2006-12-01	MAHA	MAHA4	MAHA4_AF	AD_F	5300	18574	621.981	94.0204	30.758	221.864	167.741	113.107	288.387	121.57	52.153	7912.72
2006-12-06	MAHA	MAHA2	MAHA2_PR	AD_F	5152.5	17535	612.942	84.0523	43.2164	182.891	122.634	71.1054	305.138	146.049	60.4268	8695.82
2006-12-07	MAHA	MAHA2	MAHA2_TR	AD_M	4950	11003	260.477	67.6594	21.1894	96.9823	75.1103	45.2364	114.854	53.1372	17.13	3175.28
2006-12-07	MAHA	MAHA4	MAHA4_AF	AD_F	5300	14363	794.046	95.5128	50.4053	233.284	153.366	93.5524	409.403	192.813	74.533	11282.3
2006-12-07	MAHA	MAHA4	MAHA4_BG	AD_M	5000	10202	636.716	97.576	40.9033	175.214	108.891	63.8664	339.566	159.565	62.0598	9328.52
2006-12-08	MAHA	MAHA2	MAHA2_PR	AD_F	5152.5	18369	325.885	60.8345	28.6129	133.963	105.446	63.9005	128.391	65.8376	19.8193	3726.13
2006-12-08	MAHA	MAHA4	MAHA4_AF	AD_F	5300	18886	1797.25	97.6468	22.9625	869.9	780.262	588.284	638.834	211.628	130.075	17485.8
2006-12-08	MAHA	MAHA4	MAHA4_BG	AD_M	5000	13920	1264.65	96.7362	13.9529	625.202	565.711	427.693	438.31	142.381	89.3759	11983.2
2006-12-09	MAHA	MAHA2	MAHA2_TB	IMM	4050	16085	230.384	67.4827	18.6008	103.421	82.9284	49.9413	83.5885	43.1524	13.733	2507.8
2006-12-09	MAHA	MAHA4	MAHA4_SA1	IMM	5000	9941	802.761	96.9669	31.8327	302.719	240.398	169.473	358.471	150.118	68.2291	9831.27
2006-12-09	MAHA	MAHA4	MAHA4_SA2	IMM	4000	16849	1329.06	96.5743	39.0438	554.885	466.04	339.633	548.482	212.882	106.06	14992.7
2006-12-11	VATA	VATA1	VATA1_AF	AD_F	4900	11016	683.204	89.6657	47.9121	176.973	106.89	62.2047	377.064	183.539	63.5238	10149.9
2006-12-11	VATA	VATA1	VATA1_RAD	AD_M	5025	12412	688.709	84.1371	49.6927	183.905	114.83	67.7315	375.373	177.425	61.2085	10060
2006-12-12	VATA	VATA1	VATA1_AF	AD_F	4900	10613	740.204	90.5803	50.8213	192.527	116.65	66.8489	407.502	193.988	69.2751	10984.5
2006-12-12	VATA	VATA1	VATA1_RAD	AD_M	5025	7446	559.78	89.8617	39.4021	147.74	89.4173	50.9304	305.196	144.317	52.4171	8273.25
2006-12-13	VATA	VATA1	VATA1_AF	AD_F	4900	12213	606.872	81.7894	43.4277	170.911	112.679	67.9304	318.537	148.266	56.3078	8760.32
2006-12-13	VATA	VATA1	VATA1_RAD	AD_M	5025	10174	695.261	86.3613	50.9324	181.28	110.058	62.7249	378.042	174.01	66.6735	10332.9
2006-12-13	VATA	VATA2	VATA2_RAD	AD_F	5600	13756	600.143	85.5036	48.8638	162.645	102.41	59.7885	310.505	149.446	61.9796	8894.86
2006-12-14	VATA	VATA1	VATA1_BP	IMM	4250	12173	867.599	93.2111	61.5059	223.447	130.606	73.3324	476.851	222.103	82.871	12966.8
2006-12-14	VATA	VATA1	VATA1_PB	IMM	4375	9811	609.6	93.7996	42.4084	159.359	93.6883	52.9094	334.033	155.501	57.6925	9070.5
2006-12-14	VATA	VATA2	VATA2_PR	AD_M	5375	10959	755.775	93.8634	55.6905	191.571	112.523	63.6615	406.969	190.865	82.4732	11562.5
2006-12-15	VATA	VATA1	VATA1_PB	IMM	4375	10526	876.277	94.7314	62.3388	224.168	131.318	73.2733	480.138	231.928	86.2972	13171.4
2006-12-15	VATA	VATA2	VATA2_PR	AD_M	5375	7103	530.089	89.7713	36.3915	138.86	83.9222	48.2183	290.636	134.798	49.6552	7846.27
2006-12-15	VATA	VATA2	VATA2_RAD	AD_F	5600	13102	731.748	84.0005	51.4808	197.498	123.791	72.5444	397.381	189.283	65.0451	10646.2
2006-12-16	VATA	VATA1	VATA1_BP	IMM	4250	12472	1226.02	97.4769	83.9882	304.808	172.922	95.5762	683.261	323.194	122.292	18623.4
2006-12-16	VATA	VATA2	VATA2_PG	IMM	4462.5	12250	557.753	86.8657	42.6165	149.966	91.7143	52.2495	295.389	136.82	54.9001	8256.19
2006-12-16	VATA	VATA2	VATA2_RAD	AD_F	5600	15649	1022.48	92.2667	74.5804	261.339	153.653	85.9405	555.112	260.449	105.201	15463.5
2006-12-17	VATA	VATA2	VATA2_PG	IMM	4462.5	14424	653.91	77.2981	49.3706	185.203	121.078	71.4736	345.126	158.09	55.8418	9309.73
2006-12-17	VATA	VATA2	VATA2_PR	AD_M	5375	8664	372.059	82.1966	28.5667	103.424	65.3942	37.7686	196.734	91.8357	33.3624	5374.13
2006-12-19	MAHA	MAHA2	MAHA2_TR	AD_M	4950	11905	183.701	56.087	16.1024	69.5584	53.9827	34.4432	79.9563	37.7729	11.7945	2224.34
2007-01-27	MAHA	MAHA2	MAHA2_PR	AD_F	5152.5	13922	172.745	72.6128	16.8642	66.1793	53.3856	32.3746	74.1529	38.5436	7.43356	1995.55
2007-01-28	MAHA	MAHA2	MAHA2_TR	AD_M	4950	11670	140.434	88.6205	12.9276	50.9593	39.9338	22.7407	62.2323	27.8263	8.28234	1720.96
2007-01-28	MAHA	MAHA4	MAHA4_AF	AD_F	5300	10623	423.703	91.597	29.8461	121.753	78.1061	45.1282	218.496	105.404	40.3945	6110.53
2007-01-29	MAHA	MAHA2	MAHA2_TB	IMM	4050	10809	129.878	70.7036	9.15323	55.3679	44.9736	29.0627	45.9989	20.2356	13.0588	1548.88
2007-01-29	MAHA	MAHA2	MAHA2_TR	AD_M	4950	9169	123.813	73.3457	10.2229	47.6881	37.5324	23.1326	51.7831	24.0034	8.74563	1490.51
2007-01-29	MAHA	MAHA4	MAHA4_BG	AD_M	5000	14451	752.357	95.6538	52.3807	200.097	120.021	67.1527	405.367	191.144	73.754	11184.7
2007-01-30	MAHA	MAHA2	MAHA2_PR	AD_F	5152.5	16232	197.449	83.1673	20.425	72.0201	56.1709	32.4288	86.5676	37.364	10.324	2392.78
2007-01-30	MAHA	MAHA4	MAHA4_AF	AD_F	5300	8506	89.6844	39.9993	4.99366	49.666	43.3129	30.1421	27.8071	12.7072	3.35926	788.457
2007-01-30	MAHA	MAHA4	MAHA4_BG	AD_M	5000	10483	130.889	48.3183	8.19133	63.6945	54.7545	36.0871	50.254	22.1392	3.68952	1277.42
2007-01-31	MAHA	MAHA2	MAHA2_TR	AD_M	4950	11299	180.496	82.9313	16.3218	69.7003	53.4489	30.8557	78.9131	34.7646	8.75234	2121.63
2007-01-31	MAHA	MAHA4	MAHA4_AF	AD_F	5300	11709	139.047	84.7975	12.9181	57.7637	45.857	26.7455	51.0355	28.0252	10.2683	1620.53
2007-01-31	MAHA	MAHA4	MAHA4_SA2	IMM	4000	9673	114.835	85.7223	9.38085	48.95	39.5909	23.7231	40.7641	21.771	9.39543	1334.48
2007-02-01	MAHA	MAHA2	MAHA2_PR	AD_F	5152.5	18675	305.648	82.1777	27.4423	103.202	78.4182	45.0353	144.908	70.0106	18.5255	3873.83
2007-02-01	MAHA	MAHA4	MAHA4_BG	AD_M	5000	9674	108.831	70.762	9.03218	45.549	37.1087	21.5888	43.2507	22.7536	5.70792	1222.16
2007-02-02	MAHA	MAHA2	MAHA2_TB	IMM	4050	15248	202.655	65.3263	20.1433	71.0288	58.0657	34.3279	94.5547	44.996	8.38634	2422.68
2007-02-02	MAHA	MAHA4	MAHA4_AF	AD_F	5300	10343	246.786	90.9039	16.4787	76.9103	51.8405	32.8653	121.783	54.2866	24.0723	3468.56
2007-02-02	VATA	VATA1	VATA1_AF	AD_F	4900	5341	152.318	24.128	15.1638	49.5179	39.6923	24.8346	69.3552	28.3545	14.3193	2040.66
2007-02-03	VATA	VATA1	VATA1_RAD	AD_M	5025	5190	88.0254	49.0455	8.57523	27.5092	21.4647	13.1564	38.9964	15.111	10.8459	1266.03
2007-02-04	VATA	VATA1	VATA1_AF	AD_F	4900	4096	79.485	61.8509	8.91441	24.0221	18.3438	11.3946	30.2598	11.9496	14.6373	1265.92
2007-02-04	VATA	VATA1	VATA1_BP	IMM	4250	5913	132.378	51.264	13.9701	44.7027	34.1825	21.3142	51.4716	20.3789	19.0309	1920.56
2007-02-04	VATA	VATA1	VATA1_PB	IMM	4375	4499	116.322	48.9381	11.4025	38.8105	29.0319	17.7038	49.8021	19.5293	13.5054	1628.97
2007-02-05	VATA	VATA1	VATA1_BP	IMM	4250	9579	224.025	63.7633	18.6934	88.815	66.8325	41.1266	90.2283	41.0754	19.1436	2789.63
2007-02-05	VATA	VATA1	VATA1_PB	IMM	4375	6619	133.801	53.3248	13.0719	46.0901	35.2199	20.9042	57.9684	24.0501	12.7321	1785.33
2007-02-05	VATA	VATA1	VATA1_RAD	AD_M	5025	6079	121.208	42.8678	12.127	42.9201	34.4247	21.479	52.1744	20.436	10.6191	1571.22
2007-02-06	VATA	VATA1	VATA1_RAD	AD_M	5025	5049	151.603	48.0558	12.2984	57.5152	46.2224	27.5335	65.4578	24.0694	9.88445	1808.86
2007-02-06	VATA	VATA2	VATA2_PG	IMM	4462.5	10509	199.199	33.2048	18.5566	69.2428	56.2537	34.088	96.3706	35.7725	8.07323	2371.58
2007-02-06	VATA	VATA2	VATA2_PR	AD_M	5375	7566	142.298	29.9997	12.8801	51.4383	42.4548	25.9536	68.8932	26.5526	4.09628	1632.08
2007-02-06	VATA	VATA2	VATA2_RAD	AD_F	5600	11914	163.77	43.3794	15.7886	56.917	46.04	27.5124	79.6887	31.7818	5.39533	1938.44
2007-02-07	VATA	VATA1	VATA1_PB	IMM	4375	9390	243.663	72.6198	22.5915	84.7342	54.6223	33.4388	101.305	57.7878	26.7386	3358.68
2007-02-07	VATA	VATA2	VATA2_PG	IMM	4462.5	10023	178.677	68.6291	21.4326	54.0817	41.3637	24.478	71.9092	30.8161	26.4649	2706.51
2007-02-07	VATA	VATA2	VATA2_PR	AD_M	5375	5685	109.6	52.607	11.9148	35.2109	27.6281	16.6313	45.9063	18.2545	13.4652	1560.03
2007-02-07	VATA	VATA2	VATA2_RAD	AD_F	5600	11123	201.957	63.6286	21.2314	68.048	51.3279	31.2637	86.8627	39.1741	19.7259	2737.45
2007-02-08	VATA	VATA1	VATA1_AF	AD_F	4900	7056	122.802	48.9237	11.7612	43.5729	33.0614	20.7849	51.4142	21.6692	12.127	1625.68
2007-02-08	VATA	VATA2	VATA2_PR	AD_M	5375	10166	484.505	81.5781	37.8913	140.369	92.7875	53.2036	246.499	111.217	45.0281	6912.38
2007-02-08	VATA	VATA2	VATA2_RAD	AD_F	5600	12087	583.205	87.5622	41.9202	170.636	106.213	61.2016	300.962	144.768	51.7346	8282.32
2007-02-20	MAHA	MAHA2	MAHA2_PR	AD_F	5152.5	12011	166.542	63.3275	14.1035	64.8065	51.6308	32.4419	66.6007	28.0928	13.9311	2014.6
2007-02-20	MAHA	MAHA4	MAHA4_AF	AD_F	5300	9611	99.4138	62.0805	4.63349	43.3243	34.5245	22.9536	34.8225	12.9188	10.5735	1176.35
2007-02-21	MAHA	MAHA2	MAHA2_TR	AD_M	4950	11110	133.392	70.8829	4.74209	57.537	46.9925	31.8078	40.8225	14.7823	22.166	1726.61
2007-02-21	MAHA	MAHA4	MAHA4_BG	AD_M	5000	9778	158.859	58.1358	12.5253	73.1304	61.0702	41.5381	50.8825	27.2857	14.5851	1773.53
2007-02-21	MAHA	MAHA4	MAHA4_SA2	IMM	4000	9172	102.992	71.3001	8.45715	42.2197	34.5271	23.0778	35.6368	14.7491	11.4859	1269.62
2007-02-22	MAHA	MAHA2	MAHA2_PR	AD_F	5152.5	15570	454.658	86.5088	33.2524	139.761	97.8539	57.7804	219.708	103.346	45.254	6349.19
2007-02-22	MAHA	MAHA2	MAHA2_TR	AD_M	4950	9892	129.492	71.7492	7.25125	53.8011	43.5347	27.9764	47.4811	19.4233	14.0254	1567.2
2007-02-22	MAHA	MAHA4	MAHA4_AF	AD_F	5300	9259	101.865	48.2803	5.0676	46.9409	40.459	29.2629	33.4995	12.4761	11.3299	1164.9
2007-02-22	MAHA	MAHA4	MAHA4_BG	AD_M	5000	8935	144.573	78.7873	13.6933	64.6584	52.1236	32.5232	42.6887	28.9107	14.9226	1676.36
2007-02-23	MAHA	MAHA2	MAHA2_TB	IMM	4050	10654	130.232	69.5909	5.59483	58.5768	49.013	33.6033	41.6462	16.4407	16.3365	1540.66
2007-02-23	MAHA	MAHA2	MAHA2_TR	AD_M	4950	8856	91.9087	51.6778	4.54594	37.8517	31.3645	21.6005	31.4623	13.2625	13.1948	1165.27
2007-02-23	MAHA	MAHA4	MAHA4_AF	AD_F	5300	8668	78.6561	80.1919	3.30046	33.2162	26.3591	15.9639	31.1754	15.4602	7.45885	951.394
2007-02-23	MAHA	MAHA4	MAHA4_SA2	IMM	4000	9114	81.8861	83.7003	4.36923	36.8816	29.2835	19.1404	24.4963	9.61934	11.2682	1004.54
2007-02-24	MAHA	MAHA2	MAHA2_PR	AD_F	5152.5	14354	233.476	70.1109	17.0661	100.588	81.6569	53.6517	80.1263	45.4267	23.584	2731.26
2007-02-24	MAHA	MAHA2	MAHA2_TB	IMM	4050	15556	201.176	69.7549	13.1532	88.8128	72.7949	48.635	62.6137	30.7026	25.1472	2413.28
2007-02-24	MAHA	MAHA4	MAHA4_BG	AD_M	5000	11712	210.55	87.8859	10.1851	89.8362	69.7295	42.9658	75.099	28.9176	24.4351	2597.71
2007-02-28	VATA	VATA1	VATA1_AF	AD_F	4900	10197	450.758	84.4803	25.2263	180.343	100.443	61.4523	200.502	138.601	22.9582	5330.01
2007-02-28	VATA	VATA1	VATA1_BP	IMM	4250	15783	777.931	85.2149	41.7027	316.399	173.617	105.761	347.553	246.582	34.0119	9018.02
2007-02-28	VATA	VATA1	VATA1_PB	IMM	4375	12514	581.268	82.1188	31.1023	244.818	140.604	89.2388	251.867	177.701	25.5279	6603.69
2007-02-28	VATA	VATA2	VATA2_RAD	AD_F	5600	19020	1193.4	91.8124	71.7467	382.197	221.111	133.063	609.613	332.142	89.685	16206.4
2007-03-01	VATA	VATA1	VATA1_AF	AD_F	4900	9781	178.183	37.2754	14.0223	62.199	46.7762	28.2794	80.4816	38.1387	13.8248	2235.7
2007-03-01	VATA	VATA1	VATA1_BP	IMM	4250	9241	218.702	46.6539	15.1185	83.7431	59.5122	37.2769	96.0901	50.7683	13.6901	2590.85
2007-03-01	VATA	VATA1	VATA1_RAD	AD_M	5025	8651	231.937	57.1237	14.8	90.1327	57.0937	34.9902	106.377	63.1662	9.75742	2676.98
2007-03-01	VATA	VATA2	VATA2_PR	AD_M	5375	11332	704.44	89.3524	37.4762	275.501	148.154	89.9721	333.18	229.516	26.7986	8284.54
2007-03-02	VATA	VATA1	VATA1_RAD	AD_M	5025	11421	351.15	62.9747	19.9682	131.708	84.8864	50.2846	157.368	91.329	20.8059	4164.21
2007-03-02	VATA	VATA2	VATA2_PG	IMM	4462.5	19658	1415.17	90.7748	80.6266	501.117	277.247	167.809	698.97	430.175	79.5478	17965.2
2007-03-02	VATA	VATA2	VATA2_PR	AD_M	5375	12158	731.863	88.8598	40.7705	270.522	152.682	93.8095	351.837	222.995	38.6378	9046.87
2007-03-02	VATA	VATA2	VATA2_RAD	AD_F	5600	19404	1252.15	89.2773	76.904	423.1	236.991	140.701	628.698	370.609	77.0456	16307.4
2007-03-03	VATA	VATA1	VATA1_AF	AD_F	4900	12243	503.227	76.6367	27.205	195.321	115.478	69.8467	229.515	147.093	24.5428	5916.79
2007-03-03	VATA	VATA2	VATA2_PR	AD_M	5375	16028	1235.07	94.355	73.7658	406.342	221.854	131.574	623.649	367.486	86.3256	16510.7
2007-03-03	VATA	VATA2	VATA2_RAD	AD_F	5600	20519	1458.12	93.5226	85.2291	506.091	271.176	161.574	720.361	450.793	89.5519	18848.3
2007-03-04	VATA	VATA1	VATA1_PB	IMM	4375	11063	222.403	59.1699	12.1696	81.0282	62.3647	38.6461	90.9712	43.9562	23.3822	2840.36
2007-03-04	VATA	VATA1	VATA1_RAD	AD_M	5025	13342	499.528	69.4566	31.6559	190.839	120.615	74.6364	215.788	128.865	36.5046	6132.73
2007-03-04	VATA	VATA2	VATA2_PG	IMM	4462.5	14305	382.984	73.7268	21.1675	159.498	95.4584	58.6218	173.241	115.091	11.151	4242.48
2007-03-28	VATA	VATA1	VATA1_BP	IMM	4250	8270	102.272	46.0407	7.1301	39.334	29.522	18.6987	48.9926	24.3547	2.93835	1147.32
2007-03-28	VATA	VATA1	VATA1_PB	IMM	4375	8436	85.8307	33.3001	7.07135	30.1871	24.4529	15.2324	43.184	20.0653	3.03654	1004.67
2007-03-28	VATA	VATA2	VATA2_PG	IMM	4462.5	13495	443.663	81.7837	21.7173	193.943	113.044	71.8141	197.999	138.804	8.71359	4730.71
2007-03-28	VATA	VATA2	VATA2_RAD	AD_F	5600	15331	429.35	81.5894	20.4541	180.879	105.923	66.3605	197.648	133.124	9.8657	4696.19
2007-03-29	VATA	VATA1	VATA1_AF	AD_F	4900	12580	349.02	80.3412	17.3509	149.556	88.2057	56.4581	158.332	113.596	7.40169	3756.59
2007-03-29	VATA	VATA1	VATA1_RAD	AD_M	5025	12695	255.852	77.7063	12.8409	104.784	64.6424	40.9174	120.172	81.1226	6.98689	2837.23
2007-03-29	VATA	VATA2	VATA2_PR	AD_M	5375	7520	70.215	50.4705	3.24374	29.7273	24.7529	16.3876	33.5612	12.7848	1.50353	742.865
2007-03-30	VATA	VATA1	VATA1_AF	AD_F	4900	13255	302.83	92.9004	12.9585	127.219	72.2848	45.3335	141.161	97.1421	7.00403	3336.48
2007-03-30	VATA	VATA1	VATA1_BP	IMM	4250	13536	475.785	89.948	20.4548	208.112	117.436	74.5727	212.864	156.623	10.5433	5108.43
2007-03-30	VATA	VATA2	VATA2_RAD	AD_F	5600	12965	351.819	83.4343	14.6682	143.643	86.1853	49.3273	172.888	117.734	6.31349	3931.22
2007-03-31	VATA	VATA1	VATA1_PB	IMM	4375	10341	344.293	76.1829	17.3683	152.674	93.1809	61.415	149.66	103.872	9.07287	3657.01
2007-03-31	VATA	VATA1	VATA1_RAD	AD_M	5025	11662	355.258	69.637	17.9524	163.164	107.208	72.1136	148.248	103.31	10.2766	3672.12
2007-03-31	VATA	VATA2	VATA2_PR	AD_M	5375	10054	495.228	89.5571	24.3932	188.393	103.453	63.2094	237.894	157.108	22.4551	5982.87
2007-04-01	VATA	VATA1	VATA1_AF	AD_F	4900	7486	125.784	29.7658	9.18932	47.9634	37.502	24.3317	59.4068	30.7669	5.26781	1429.52
2007-04-01	VATA	VATA1	VATA1_RAD	AD_M	5025	9417	355.32	75.792	20.3619	142.08	82.9653	51.4396	166.853	114.517	10.7257	4023.2
2007-04-01	VATA	VATA2	VATA2_RAD	AD_F	5600	19093	559.653	85.6779	28.7952	228.108	137.704	88.2355	257.033	163.628	22.6497	6461.12
2007-04-03	VATA	VATA2	VATA2_PG	IMM	4462.5	11057	348.966	74.1584	15.4771	165.783	108.596	73.7318	143.875	95.9838	8.78828	3531.99
2007-04-03	VATA	VATA2	VATA2_PR	AD_M	5375	7813	280.867	66.1098	12.9175	138.808	95.5284	66.3226	111.638	72.2011	6.42954	2741.41
2007-04-03	VATA	VATA2	VATA2_RAD	AD_F	5600	12629	476.974	84.8208	20.7894	217.607	130.748	86.5893	206.634	147.248	11.0049	4997.46
2007-04-10	MAHA	MAHA2	MAHA2_TR	AD_M	4950	11389	194.065	34.0418	13.7208	77.8286	63.9989	42.4762	72.119	33.6962	21.4988	2382.44
2007-04-10	MAHA	MAHA4	MAHA4_AF	AD_F	5300	13842	300.891	82.5705	14.5176	131.576	102.65	62.8515	111.826	41.9669	27.9561	3547.44
2007-04-10	MAHA	MAHA4	MAHA4_BG	AD_M	5000	11712	245.495	69.0526	14.4865	107.297	85.7935	52.8167	96.6425	36.0745	15.8771	2761.94
2007-04-11	MAHA	MAHA2	MAHA2_PR	AD_F	5152.5	11820	235.373	45.9489	16.8042	98.4658	81.5274	52.0985	96.4935	50.2724	13.5419	2614.8
2007-04-11	MAHA	MAHA2	MAHA2_TR	AD_M	4950	10733	211.896	15.8005	18.6309	81.5259	64.7293	41.0703	89.7312	42.8619	13.6352	2493.64
2007-04-11	MAHA	MAHA4	MAHA4_SA2	IMM	4000	8724	110.332	47.6246	7.36517	47.9349	40.6018	26.9696	38.0537	18.2863	10.8363	1276.29
2007-04-12	MAHA	MAHA2	MAHA2_TB	IMM	4050	8599	172.492	52.2887	14.7144	68.1079	53.5446	33.0999	70.3104	36.856	12.6437	2029.75
2007-04-12	MAHA	MAHA4	MAHA4_AF	AD_F	5300	10442	153.428	71.4713	5.51203	67.0073	55.1564	36.8636	51.3362	20.1651	20.8849	1892.19
2007-04-12	MAHA	MAHA4	MAHA4_BG	AD_M	5000	9979	185.975	66.4032	8.48184	81.2404	66.7753	43.0016	69.1023	27.7769	17.4108	2161.04
2007-04-13	MAHA	MAHA2	MAHA2_PR	AD_F	5152.5	14225	232.156	23.4195	22.8549	92.942	78.9129	51.2414	96.0057	57.8449	10.5792	2544.31
2007-04-13	MAHA	MAHA2	MAHA2_TR	AD_M	4950	10466	162.511	17.3894	15.782	63.82	53.4882	34.7293	67.2148	37.4376	8.98328	1822.15
2007-04-13	MAHA	MAHA4	MAHA4_AF	AD_F	5300	9603	191.46	66.5193	10.5522	84.1932	67.7524	43.6573	70.8683	30.2045	17.3102	2212.23
2007-04-14	MAHA	MAHA2	MAHA2_PR	AD_F	5152.5	11862	165.231	13.9552	12.4974	66.3753	58.8343	39.995	71.2959	37.1002	8.19538	1803.7
2007-04-14	MAHA	MAHA4	MAHA4_BG	AD_M	5000	11830	166.829	70.4182	8.67762	75.8389	61.5849	39.877	57.8185	20.6418	16.378	1932.42
2007-04-14	MAHA	MAHA4	MAHA4_SA2	IMM	4000	16381	295.957	73.1404	13.6335	133.104	107.587	67.9292	108.168	42.8151	25.4566	3377.46
2007-04-27	VATA	VATA1	VATA1_AF	AD_F	4900	6885	128.8	17.6539	9.07427	50.0395	41.6201	26.9819	59.8509	25.1333	4.25844	1434.28
2007-04-27	VATA	VATA1	VATA1_BP	IMM	4250	9510	157.903	3.3934	10.8981	65.4313	56.4751	37.2959	71.199	32.2122	3.28057	1648.19
2007-04-27	VATA	VATA1	VATA1_RAD	AD_M	5025	5535	99.7127	0	7.63008	39.4919	33.3104	21.658	46.1151	18.2132	1.6013	1056.96
2007-04-27	VATA	VATA2	VATA2_RAD	AD_F	5600	7807	259.641	61.5102	17.8119	103.816	72.6251	47.414	115.847	63.1577	12.6162	3017.46
2007-04-28	VATA	VATA1	VATA1_BP	IMM	4250	6197	153.246	9.87753	12.9012	55.0576	46.1145	29.2008	72.0417	31.6597	8.01875	1790.73
2007-04-28	VATA	VATA1	VATA1_PB	IMM	4375	7550	140.894	0	10.6764	53.2428	46.0451	29.8062	68.0707	33.9112	3.83373	1547.15
2007-04-28	VATA	VATA1	VATA1_RAD	AD_M	5025	7634	130.84	0	10.3472	53.3595	46.3003	30.3346	58.4966	24.4133	3.26651	1370.58
2007-04-28	VATA	VATA2	VATA2_PR	AD_M	5375	10117	645.057	89.3035	31.449	276.135	147.681	91.8096	290.049	217.594	15.0751	7051.45
2007-04-29	VATA	VATA1	VATA1_RAD	AD_M	5025	8736	208.919	0.729999	16.4192	85.4709	72.5506	47.1387	93.569	31.3994	5.14029	2207.36
2007-04-29	VATA	VATA2	VATA2_PG	IMM	4462.5	8864	476.898	72.8454	23.2633	212.508	129.123	83.6919	207.67	145.568	10.2193	4998.17
2007-04-29	VATA	VATA2	VATA2_PR	AD_M	5375	7110	326.287	72.7916	15.4312	144.764	90.7819	58.9862	140.411	95.0128	9.47031	3465.43
2007-04-29	VATA	VATA2	VATA2_RAD	AD_F	5600	10932	496.443	74.28	23.3525	236.689	150.383	101.044	200.418	142.74	12.8052	5023.01
2007-04-30	VATA	VATA1	VATA1_AF	AD_F	4900	7165	170.944	21.874	11.4577	56.713	48.672	31.961	91.4266	51.0351	5.0261	2014.06
2007-04-30	VATA	VATA1	VATA1_PB	IMM	4375	8484	181.785	27.7811	10.5969	71.3293	62.1904	41.206	85.6582	51.4669	6.14862	2002.2
2007-04-30	VATA	VATA2	VATA2_RAD	AD_F	5600	11015	671.057	86.995	30.7493	290.148	159.926	99.8163	299.909	221.668	16.3396	7279.03
2007-05-01	VATA	VATA1	VATA1_AF	AD_F	4900	8567	219.123	32.3027	11.4191	110.503	93.2249	64.0277	80.9602	34.8322	6.93281	2067.82
2007-05-01	VATA	VATA2	VATA2_PG	IMM	4462.5	9715	495.291	58.363	24.5484	241.59	169.731	116.996	195.306	122.554	12.9754	4872.61
2007-05-01	VATA	VATA2	VATA2_PR	AD_M	5375	9451	458.245	72.3212	23.3279	202.544	125.609	82.397	200.13	136.74	11.3336	4862.72
2007-05-08	MAHA	MAHA4	MAHA4_AF	AD_F	5300	6591	152.673	46.0026	11.3529	64.4005	52.9035	33.3037	61.7877	31.9015	7.79521	1677.86
2007-05-09	MAHA	MAHA2	MAHA2_PR	AD_F	5152.5	7532	123.044	4.30232	11.0132	45.5631	40.2534	26.8833	58.1486	36.775	4.26786	1362.85
2007-05-09	MAHA	MAHA2	MAHA2_TR	AD_M	4950	6129	151.142	28.4044	12.8568	49.1859	38.2481	24.1634	75.2279	40.3463	8.60587	1895.23
2007-05-09	MAHA	MAHA4	MAHA4_SA2	IMM	4000	9981	172.376	29.4134	10.9057	72.8367	61.2543	39.7593	71.8405	33.0473	8.50492	1893.19
2007-05-10	MAHA	MAHA2	MAHA2_TB	IMM	4050	8817	164.144	23.8967	16.0259	68.8489	57.0045	37.059	65.5973	36.0423	6.3878	1771.76
2007-05-10	MAHA	MAHA4	MAHA4_AF	AD_F	5300	9037	166.02	14.5219	10.848	63.0986	54.3184	35.8056	79.7808	51.8493	5.21279	1854.88
2007-05-10	MAHA	MAHA4	MAHA4_BG	AD_M	5000	10802	188.629	32.2129	15.0809	78.3698	66.9807	43.5064	78.2584	53.4741	8.10069	2047.02
2007-05-11	MAHA	MAHA2	MAHA2_PR	AD_F	5152.5	13463	274.136	47.956	25.7067	111.909	92.1998	58.9935	110.723	75.8142	13.453	3051.57
2007-05-11	MAHA	MAHA2	MAHA2_TR	AD_M	4950	8786	146.205	28.0859	15.0693	60.9127	51.3002	33.3563	57.6338	37.839	6.37003	1568.28
2007-05-11	MAHA	MAHA4	MAHA4_AF	AD_F	5300	9000	129.792	36.617	12.2565	54.9106	44.8208	28.6327	50.9558	31.5577	5.31106	1387.84
2007-05-11	MAHA	MAHA4	MAHA4_BG	AD_M	5000	11188	164.397	16.5565	13.4878	69.7237	61.5663	40.9172	68.1112	37.3938	6.1161	1716.98
2007-05-12	MAHA	MAHA2	MAHA2_PR	AD_F	5152.5	15180	228.786	15.7622	20.9744	99.9018	87.5497	58.4417	90.5407	49.9536	7.05498	2325.87
2007-05-12	MAHA	MAHA2	MAHA2_TR	AD_M	4950	11013	161.969	6.23399	15.149	65.0686	57.4497	39.0009	71.1146	38.0729	5.12403	1719.07
2007-05-12	MAHA	MAHA4	MAHA4_AF	AD_F	5300	10645	143.439	17.6178	9.25533	66.2976	59.3118	40.0515	57.3474	27.3332	3.03166	1393.62
2007-05-12	MAHA	MAHA4	MAHA4_BG	AD_M	5000	9160	163.922	25.5202	10.8667	75.4844	66.711	44.5722	63.7297	31.6933	4.7562	1621.64
2007-05-22	VATA	VATA1	VATA1_AF	AD_F	4900	4494	68.3491	23.0675	6.02521	24.9016	20.8213	13.481	32.2753	18.6089	3.07781	791.86
2007-05-22	VATA	VATA1	VATA1_RAD	AD_M	5025	5439	100.905	30.1014	6.75356	45.1628	39.5277	26.4872	40.4346	19.7064	3.89262	1027.59
2007-05-22	VATA	VATA2	VATA2_PR	AD_M	5375	5850	136.184	0	7.37539	73.3453	66.8071	47.8263	47.728	19.9647	2.12018	1142.44
2007-05-22	VATA	VATA2	VATA2_RAD	AD_F	5600	8128	158.532	0.0525069	10.3696	83.8575	73.6217	52.2009	55.3462	21.7046	2.65073	1372.39
2007-05-23	VATA	VATA1	VATA1_AF	AD_F	4900	7937	218.662	31.4118	10.2656	87.2552	75.8757	54.5952	108.242	68.0202	6.68394	2393.13
2007-05-23	VATA	VATA1	VATA1_RAD	AD_M	5025	8365	212.28	15.3136	10.5846	74.9874	65.7523	46.78	115.289	80.0684	5.44338	2448.34
2007-05-23	VATA	VATA2	VATA2_PG	IMM	4462.5	10267	158.116	13.1088	8.9835	72.236	64.0435	43.3399	65.1502	25.561	3.36847	1537.05
2007-05-23	VATA	VATA2	VATA2_PR	AD_M	5375	9957	162.482	31.2234	8.86398	75.0949	62.0924	41.6905	65.9678	32.45	4.02515	1609.46
2007-05-24	VATA	VATA1	VATA1_BP	IMM	4250	7683	198.222	36.6126	9.82179	63.0089	53.3698	37.0595	112.971	76.7446	5.90399	2414.39
2007-05-24	VATA	VATA1	VATA1_PB	IMM	4375	5889	136.446	42.5758	9.74189	34.0872	27.5132	17.9221	83.5698	56.3326	5.43118	1813.31
2007-05-24	VATA	VATA2	VATA2_PG	IMM	4462.5	9412	176.712	32.2948	10.3699	84.0645	72.1857	47.9357	67.707	27.275	5.79372	1736.75
2007-05-24	VATA	VATA2	VATA2_RAD	AD_F	5600	8092	117.79	12.7861	7.62667	57.6541	51.0297	35.1599	44.109	18.2966	2.26809	1085.91
2007-05-25	VATA	VATA1	VATA1_BP	IMM	4250	8513	216.089	32.6312	14.1427	56.2048	46.0732	30.0884	132.797	84.408	7.38232	2824.31
2007-05-25	VATA	VATA1	VATA1_RAD	AD_M	5025	6432	142.034	34.1291	9.31448	39.7684	33.2553	21.8744	84.0109	57.505	5.33358	1821.41
2007-05-25	VATA	VATA2	VATA2_PR	AD_M	5375	7150	124.841	24.3946	8.87128	58.3165	49.4163	33.6227	48.6195	19.6884	3.58512	1238.19
2007-05-25	VATA	VATA2	VATA2_RAD	AD_F	5600	8769	126.68	12.6861	7.85043	56.8339	50.0814	34.1366	53.6339	23.8792	1.91702	1240.37
2007-05-26	VATA	VATA1	VATA1_AF	AD_F	4900	5029	129.976	45.1553	6.04773	31.1975	26.8304	18.314	84.9536	60.2258	4.13526	1733.57
2007-05-26	VATA	VATA1	VATA1_PB	IMM	4375	4929	129.585	55.0611	7.57359	25.9167	20.0971	13.2534	87.9685	61.4946	5.24306	1833.67
2007-05-26	VATA	VATA2	VATA2_RAD	AD_F	5600	6606	94.8449	0	8.31414	42.8283	38.2353	26.2931	37.5045	18.0167	1.94209	918.912
2007-05-29	MAHA	MAHA2	MAHA2_TR	AD_M	4950	7193	119.842	3.58493	9.37184	49.3037	44.9563	30.7583	52.7084	31.436	4.09519	1239.55
2007-05-29	MAHA	MAHA4	MAHA4_AF	AD_F	5300	9967	146.818	22.841	10.6272	73.6566	66.1417	44.957	50.8794	28.0429	3.55049	1339.17
2007-05-29	MAHA	MAHA4	MAHA4_BG	AD_M	5000	8619	145.891	28.3267	9.76674	70.0841	61.8	40.8217	53.3161	31.7039	3.9036	1388.64
2007-05-30	MAHA	MAHA2	MAHA2_PR	AD_F	5152.5	13078	211.399	30.544	18.1008	88.2994	76.9201	50.3528	86.7103	58.5431	8.62737	2244.37
2007-05-30	MAHA	MAHA2	MAHA2_TB	IMM	4050	12241	201.493	31.4841	13.7321	89.0844	79.4664	53.3734	81.9328	53.5241	6.77731	2041.59
2007-05-30	MAHA	MAHA4	MAHA4_AF	AD_F	5300	12573	320.303	65.6621	20.2708	143.528	117.233	73.4073	122.522	62.9246	17.1184	3451.22
2007-05-30	MAHA	MAHA4	MAHA4_SA2	IMM	4000	13969	290.81	50.9277	18.3169	137.205	115.313	74.7377	107.048	51.1067	12.6727	2952.51
2007-05-31	MAHA	MAHA2	MAHA2_PR	AD_F	5152.5	13094	175.694	4.4335	12.271	77.6457	70.487	48.5337	74.8003	39.2415	3.61254	1728.69
2007-05-31	MAHA	MAHA2	MAHA2_TR	AD_M	4950	11218	175.533	0.0052885	10.5632	79.8806	73.7956	51.3353	74.1285	40.2817	2.951	1681.96
2007-05-31	MAHA	MAHA4	MAHA4_BG	AD_M	5000	7111	173.068	45.7421	12.9094	75.3604	65.2821	42.933	68.0275	46.4295	7.84715	1821.88
2007-06-01	MAHA	MAHA2	MAHA2_PR	AD_F	5152.5	10212	255.101	14.2292	21.9064	100.37	82.9979	53.3546	110.339	62.419	12.5254	2881.36
2007-06-01	MAHA	MAHA2	MAHA2_TR	AD_M	4950	9298	134.718	22.1391	11.6641	55.047	48.1889	32.1174	57.6786	34.0524	5.05204	1434.51
2007-06-01	MAHA	MAHA4	MAHA4_AF	AD_F	5300	11004	209.79	32.6067	12.1304	96.3037	85.0839	56.5656	82.7096	45.0368	7.49766	2087.96
2007-06-02	MAHA	MAHA2	MAHA2_TB	IMM	4050	7203	128.551	11.4949	7.04001	58.2549	54.3908	37.49	54.0352	32.4729	2.50402	1232.72
2007-06-02	MAHA	MAHA4	MAHA4_BG	AD_M	5000	8459	168.03	21.8067	9.7833	60.2256	50.1364	32.3513	85.34	60.4903	5.81672	1968.74
2007-06-02	MAHA	MAHA4	MAHA4_SA2	IMM	4000	9993	150.189	29.8373	10.0184	63.0878	53.4941	34.7625	64.5082	41.9628	5.16271	1610.99
2007-06-18	VATA	VATA1	VATA1_BP	IMM	4250	8952	271.236	69.2006	16.2501	71.8332	53.9752	33.6628	160.056	106.69	14.5174	3701.76
2007-06-18	VATA	VATA1	VATA1_PB	IMM	4375	5290	155.054	61.5177	9.16272	39.5609	31.3781	20.1073	93.659	63.9159	7.89332	2095.05
2007-06-18	VATA	VATA2	VATA2_RAD	AD_F	5600	8197	144.255	55.5324	6.00966	55.5422	44.2009	23.4525	77.6722	42.3422	1.1123	1626.81
2007-06-19	VATA	VATA1	VATA1_AF	AD_F	4900	6700	166.836	59.7793	11.7756	39.8271	30.03	18.4955	102.794	69.7093	8.05358	2296.96
2007-06-19	VATA	VATA1	VATA1_RAD	AD_M	5025	8298	177.981	50.9951	14.4142	49.9705	38.8612	24.3244	100.051	67.2795	7.9612	2321.09
2007-06-19	VATA	VATA2	VATA2_PG	IMM	4462.5	9934	155.3	54.6605	7.71789	56.2276	44.3069	23.2636	85.9281	51.4426	2.64072	1820.8
2007-06-19	VATA	VATA2	VATA2_PR	AD_M	5375	7364	124.997	53.5472	7.12421	44.0632	34.1999	17.9673	69.3561	42.4858	2.71181	1490.42
2007-06-20	VATA	VATA1	VATA1_AF	AD_F	4900	7620	133.077	54.6218	7.37505	27.2837	20.2809	12.6472	90.593	60.3759	4.7626	1884.5
2007-06-20	VATA	VATA1	VATA1_PB	IMM	4375	6359	138.94	44.9579	7.6796	35.2979	29.3487	19.5109	87.0552	59.4829	4.61646	1826.88
2007-06-20	VATA	VATA2	VATA2_PR	AD_M	5375	6871	137.851	52.3026	6.78619	52.5329	42.647	23.6074	73.5563	44.0101	2.03188	1561.13
2007-06-20	VATA	VATA2	VATA2_RAD	AD_F	5600	9364	152.682	46.5394	9.26471	56.5251	45.4122	24.8882	80.726	47.887	2.63755	1753.07
2007-06-21	VATA	VATA1	VATA1_BP	IMM	4250	9359	145.875	18.7405	11.1921	62.576	53.4606	34.3226	61.0586	33.0016	4.35511	1518.54
2007-06-21	VATA	VATA1	VATA1_RAD	AD_M	5025	6987	120.833	18.8484	8.41667	49.3992	43.6646	29.0777	53.8598	29.9309	4.25857	1287.06
2007-06-21	VATA	VATA2	VATA2_PG	IMM	4462.5	9634	174.421	52.8056	8.75744	65.8561	53.0367	28.582	93.5005	55.0319	2.48195	1988.77
2007-06-21	VATA	VATA2	VATA2_PR	AD_M	5375	7187	136.486	41.2098	6.19191	55.9642	48.0035	28.7966	68.2964	40.2458	2.01854	1456.26
2007-06-22	VATA	VATA1	VATA1_AF	AD_F	4900	5971	83.0956	0	5.66907	36.187	32.4196	21.6736	36.1118	18.4862	1.79459	833.46
2007-06-22	VATA	VATA1	VATA1_RAD	AD_M	5025	6760	153.333	31.8779	8.71662	62.1329	53.719	36.668	71.8984	43.1388	5.21497	1671.65
2007-06-22	VATA	VATA2	VATA2_RAD	AD_F	5600	7264	149.618	62.9721	4.54837	58.6734	47.9392	25.4946	81.5649	46.8372	0.653979	1663.04
2007-06-28	MAHA	MAHA2	MAHA2_PR	AD_F	5152.5	9675	252.626	17.9633	22.1266	99.5417	81.3348	51.6376	107.29	62.5058	13.5151	2888.36
2007-06-28	MAHA	MAHA2	MAHA2_TR	AD_M	4950	10648	164.259	12.9707	14.623	58.8629	49.9395	32.2421	79.9411	54.7581	5.70977	1890.41
2007-06-28	MAHA	MAHA4	MAHA4_AF	AD_F	5300	10684	226.438	60.8716	15.5431	100.242	80.3173	49.3612	87.0349	43.5847	12.2653	2471.17
2007-06-28	MAHA	MAHA4	MAHA4_BG	AD_M	5000	11576	194.588	30.4564	9.74537	91.8394	82.0559	55.0673	76.4461	38.1299	5.92913	1893.85
2007-06-29	MAHA	MAHA2	MAHA2_PR	AD_F	5152.5	10318	172.26	1.86423	15.1166	53.8665	44.9675	29.1235	92.138	62.6753	6.65102	2101.74
2007-06-29	MAHA	MAHA2	MAHA2_TB	IMM	4050	11443	224.182	20.6181	19.7652	90.8812	78.3458	50.8263	94.8574	62.7184	8.01963	2411.54
2007-06-29	MAHA	MAHA4	MAHA4_AF	AD_F	5300	11571	156.053	35.0344	12.7829	71.0554	61.744	40.7395	57.9489	35.0313	5.96339	1583.9
2007-06-29	MAHA	MAHA4	MAHA4_SA2	IMM	4000	13381	182.098	33.8567	13.0255	85.3673	76.0488	50.4549	66.6321	40.8143	6.53917	1788.54
2007-06-30	MAHA	MAHA2	MAHA2_TR	AD_M	4950	10508	180.703	22.1996	14.901	78.6697	69.1173	45.7679	72.9655	47.6638	5.82051	1855.79
2007-06-30	MAHA	MAHA4	MAHA4_BG	AD_M	5000	12877	129.739	30.4653	9.97135	57.5618	49.5156	32.7735	50.5551	28.1712	5.18281	1354.02
2007-06-30	MAHA	MAHA4	MAHA4_SA2	IMM	4000	15950	557.567	80.2691	37.6164	167.733	114.404	69.0459	286.36	139.166	47.2375	7765.12
2007-07-01	MAHA	MAHA2	MAHA2_PR	AD_F	5152.5	17675	227.364	23.0954	17.9844	92.3741	81.1515	53.3952	98.4731	64.7721	8.6886	2454.68
2007-07-01	MAHA	MAHA2	MAHA2_TB	IMM	4050	13244	228.779	14.0806	15.8175	94.6486	84.4054	56.2746	100.942	62.9691	7.48654	2408.47
2007-07-01	MAHA	MAHA4	MAHA4_AF	AD_F	5300	13394	187.487	29.852	15.5367	87.2505	74.7861	49.329	67.874	39.5272	7.188	1876.6
2007-07-01	MAHA	MAHA4	MAHA4_BG	AD_M	5000	10347	124.565	42.8374	11.9763	52.467	43.6071	27.8003	48.0387	29.1572	6.7109	1376.36
2007-07-02	MAHA	MAHA2	MAHA2_TR	AD_M	4950	9673	137.288	0.728338	8.95837	56.9421	53.1492	36.7014	62.5275	36.2393	3.50895	1403.28
2007-07-05	VATA	VATA2	VATA2_PR	AD_M	5375	8212	142.866	61.958	7.03862	49.4338	37.1546	17.1899	82.0897	49.5356	2.2596	1729.47
2007-07-05	VATA	VATA2	VATA2_RAD	AD_F	5600	7404	142.929	53.066	6.81182	52.8101	42.2735	22.3615	77.7849	46.5324	2.5914	1659.57
2007-07-06	VATA	VATA1	VATA1_AF	AD_F	4900	6356	128.015	44.0465	7.15674	31.1908	25.1407	16.0099	82.0484	55.585	4.64226	1723.29
2007-07-06	VATA	VATA1	VATA1_PB	IMM	4375	6151	138.86	47.0761	7.79455	30.6071	24.6434	16.3617	92.0611	63.9636	4.90312	1908.27
2007-07-06	VATA	VATA2	VATA2_PG	IMM	4462.5	8737	96.2347	20.8855	6.21199	43.5189	36.1585	23.2802	39.6967	17.2282	2.65238	987.29
2007-07-06	VATA	VATA2	VATA2_PR	AD_M	5375	7810	86.5219	26.1284	4.1798	40.8089	34.6439	22.0789	34.8537	15.5642	2.59594	864.027
2007-07-07	VATA	VATA1	VATA1_AF	AD_F	4900	9531	140.836	56.9818	8.55474	39.6377	30.4776	18.8016	82.2709	55.5748	5.55046	1841.23
2007-07-07	VATA	VATA1	VATA1_RAD	AD_M	5025	8493	185.075	42.0913	8.82619	61.6334	53.3667	37.6636	103.291	64.8308	4.50984	2195.42
2007-07-07	VATA	VATA2	VATA2_PG	IMM	4462.5	8859	134.956	49.3013	5.92892	56.5749	45.9513	26.2147	65.1823	34.5763	2.7053	1468.91
2007-07-07	VATA	VATA2	VATA2_RAD	AD_F	5600	9152	123.123	49.3153	5.53437	55.99	46.4659	27.9735	54.1313	26.9847	3.04062	1273.28
2007-07-08	VATA	VATA1	VATA1_BP	IMM	4250	10875	255.737	68.2429	18.1413	68.9084	49.0022	28.7236	145.93	89.6369	15.8806	3530.77
2007-07-08	VATA	VATA1	VATA1_PB	IMM	4375	7560	198.453	74.3017	11.8118	39.9622	27.4901	16.3269	130.281	88.5267	11.4204	2908.35
2007-07-08	VATA	VATA1	VATA1_RAD	AD_M	5025	9541	339.021	78.8989	22.2894	125.191	98.2668	58.3174	156.012	86.6107	20.2962	4096.28
2007-07-08	VATA	VATA2	VATA2_RAD	AD_F	5600	9247	183.779	49.7949	10.2585	68.1012	55.6302	30.5968	97.7751	59.9348	3.63134	2108.35
2007-07-09	VATA	VATA1	VATA1_AF	AD_F	4900	7227	167.838	53.1216	9.8201	42.3828	33.5407	21.2406	104.031	68.4546	7.34307	2259.16
2007-07-09	VATA	VATA1	VATA1_BP	IMM	4250	9874	238.415	54.2171	14.9249	60.0278	45.9054	28.9963	145.794	92.8345	11.9078	3261.49
2007-07-09	VATA	VATA1	VATA1_RAD	AD_M	5025	7216	183.366	55.2547	11.0107	40.6916	31.7908	20.3953	119.349	81.2434	8.1348	2547.79
2007-07-09	VATA	VATA2	VATA2_PR	AD_M	5375	6973	133.799	70.8542	4.51225	54.5028	42.2595	21.771	71.8912	43.0909	1.17045	1503.9
2007-07-17	MAHA	MAHA4	MAHA4_AF	AD_F	5300	13248	115.133	21.3831	6.84323	50.9002	44.6834	29.3513	47.2058	24.357	4.15858	1191.74
2007-07-18	MAHA	MAHA2	MAHA2_PR	AD_F	5152.5	11258	156.826	31.6253	12.728	65.4663	56.3414	36.7368	62.9762	41.7983	8.18463	1705.31
2007-07-18	MAHA	MAHA2	MAHA2_TR	AD_M	4950	9628	126.492	23.1402	9.94958	51.4691	45.1385	29.6891	54.2497	36.4226	5.16023	1363.84
2007-07-18	MAHA	MAHA4	MAHA4_BG	AD_M	5000	10721	252.952	76.2146	17.2169	88.0242	64.3283	39.3268	118.55	57.4362	19.5629	3288.14
2007-07-19	MAHA	MAHA2	MAHA2_TR	AD_M	4950	9990	105.733	16.9644	8.99232	39.7568	34.3591	22.9148	49.3008	31.8654	4.37122	1190.78
2007-07-19	MAHA	MAHA4	MAHA4_SA2	IMM	4000	11889	196.237	68.3825	12.6485	81.1834	64.4766	39.8763	79.4912	40.7145	13.2032	2278.13
2007-07-20	MAHA	MAHA2	MAHA2_TB	IMM	4050	8381	123.514	31.9822	7.03827	57.9139	52.6831	35.2764	46.8505	31.456	4.03222	1197.73
2007-07-20	MAHA	MAHA4	MAHA4_BG	AD_M	5000	10778	414.487	89.644	29.6898	118.05	75.5293	43.5775	215.588	108.846	38.1323	5962.93
2007-07-21	MAHA	MAHA4	MAHA4_SA2	IMM	4000	12456	148.627	9.63879	6.6282	59.5059	52.6026	35.4799	71.6575	41.6129	4.02349	1604.53
2007-07-23	MAHA	MAHA2	MAHA2_PR	AD_F	5152.5	14822	171.545	19.1261	15.5777	59.8264	47.8217	29.8519	82.1337	53.4668	7.48279	2044.98
2007-07-24	MAHA	MAHA2	MAHA2_TR	AD_M	4950	12149	124.041	11.6914	10.0296	43.925	37.2449	24.6844	61.9161	37.7706	4.4319	1436.72
2007-07-25	MAHA	MAHA2	MAHA2_PR	AD_F	5152.5	11981	158.346	14.2594	12.7794	52.921	44.2018	28.3307	81.2343	55.6273	6.64078	1910.44
2007-07-25	MAHA	MAHA2	MAHA2_TB	IMM	4050	12638	168.01	17.6117	11.9876	68.8153	60.9798	40.423	74.4487	47.4357	5.36023	1785.69
2007-07-25	MAHA	MAHA4	MAHA4_AF	AD_F	5300	12384	160.481	48.5579	14.5311	69.1449	56.3467	35.9617	60.8443	38.2407	7.9973	1750.26
2007-07-26	MAHA	MAHA4	MAHA4_AF	AD_F	5300	15717	159.829	30.0413	10.6457	66.6022	57.1484	37.193	67.773	41.6453	7.0003	1736.33
2007-07-26	MAHA	MAHA4	MAHA4_BG	AD_M	5000	11681	154.587	41.2701	9.59774	59.0465	48.4698	30.8188	69.453	46.9625	9.14006	1833.25
